# Supplementary material for: Population Pharmacokinetic Analysis of Cefaclor in Healthy Korean Subjects
Source: Pharmaceutics. 2021 May 19;13(5):754. doi: 10.3390/pharmaceutics13050754 (PMC8160640; doi:10.3390/pharmaceutics13050754)
Supplement: Supplementary file 1 [file pharmaceutics-13-00754-s001.zip]

Archive with 1 entries (1 files):
- pharmaceutics-1206518 final supplementary.pdf
